# Supplementary material for: Gradient boosting machine learning model to predict aflatoxins in Iowa corn
Source: Front Microbiol. 2023 Sep 1;14:1248772. doi: 10.3389/fmicb.2023.1248772 (PMC10502509; doi:10.3389/fmicb.2023.1248772)
Supplement: Supplementary file 4 [file Table_1.XLSX]

## Sheet: Sheet1
Predictors	Definition
N	ID number
ALAND	land area in square meters
Corn_Area	land area planted in corn at least one time between 2008 and 2021
CornUseFract	Corn_Area/ALAND
CaCO3_kgsm	Calcium carbonate estimate (kg/m2)
cec	Cation exchange capacity
cec_05	Cation exchange capaity from surface to 5 cm below surface
cec_025	Cation exchange capaity from surface to 25 cm below surface
cec_050	Cation exchange capaity from surface to 50 cm below surface
clay	Clay content, %
clay_05	Clay from surface to 5 cm below surface, %
clay_025	Clay from surface to 25 cm below surface, %
clay_2550	Clay from 25 to 50 cm below surface, %
clay_3060	Clay from 30 to 60 cm below surface, %
db	Bulk density, g/cm3
ec	electrical conductivity
ec_05	electrical conductivity, 0 to 5 cm deep
ec_025	electrical conductivity, 0 to 25 cm deep
ksat_05	saturated hydraulic conductivity, 0 to 50 cm
kw_025	erodibility, kw factor, 0 to 25 cm
max_ksat	maximum saturated hydraulic conductivity
mean_ksat	mean saturated hydraulic conductivity
min_ksat	minimum saturated hydraulic conductivity
max_om	maximum soil organic matter, % by weight
om_kg_sq_m	soil organic matter estimate, kg/m2
paws_025	plant available water holding capacity, 0 to 25 cm
paws_050	plant available water holding capacity, 0 to 50 cm
ph_05	ph, 0 to 5 cm
ph_025	ph, 0 to 25 cm
ph_2550	ph, 25 to 50 cm
ph_3060	ph, 30 to 60 cm
resdept	depth to restrictive layer
rf_025	rock fragments, % by volume, from 0 to 25 cm
sand	percent sand
sand_05	percent sand, 0 to 5 cm
sand_025	percent sand, 0 to 25 cm
sand_2550	percent sand, 25 to 50 cm
sand_3060	percent sand, 30 to 60 cm
sar	sodium adsorption ratio
silt	silt, %
silt_05	silt, %, 0 to 50 cm
silt_025	silt, %, 0 to 25 cm
silt_2550	silt, %, 25 to 50 cm
silt_3060	silt, %, 30 to 60 cm
water_stor	available water holding capacity, cm
wei	wind erodibility index
