# Supplementary material for: Gradient boosting machine learning model to predict aflatoxins in Iowa corn
Source: Front Microbiol. 2023 Sep 1;14:1248772. doi: 10.3389/fmicb.2023.1248772 (PMC10502509; doi:10.3389/fmicb.2023.1248772)
Supplement: Supplementary file 5 [file Table_2.XLSX]

## Sheet: 20-ppb Threshold
Predictor	Relative Influence
veg_index_08	20.9414
ARI_5	15.516
db	9.47963
LATITUDE	9.3198
ksat_05	7.82862
ARI_4	7.4925
veg_index_07	4.68527
ALAND	3.59746
clay_2550	2.46308
veg_index_01	2.254
min_ksat	2.12624
ph_2550	1.40278
ARI_3	1.00582
ARI_7	0.895806
veg_index_12	0.870762
ph	0.745493
max_ksat	0.655359
veg_index_09	0.535689
ec_05	0.529804
veg_index_04	0.487589
water_stor	0.469075
caco3_kg_s	0.459447
paws_050	0.429873
CornUseFract	0.429354
sand_05	0.398542
ARI_11	0.371721
sand_3060	0.368624
veg_index_02	0.360669
ec	0.298763
ph_05	0.287518
ARI_8	0.282849
resdept	0.261554
mean_ksat	0.258419
sand	0.249378
SoyUseFract	0.247726
ARI_9	0.202643
kw_025	0.201903
rf_025	0.198339
max_om	0.176117
silt	0.159367
ph_025	0.127977
ARI_10	0.12643
om_kg_sq_m	0.126156
WheatUseFract	0.125817
cec	0.121222
clay	0.118074
paws_025	0.0927449
ARI_6	0.0886376
LONGITUDE	0.0867855
ph_3060	0.0411851
year	0
veg_index_03	0
veg_index_05	0

## Sheet: 5-ppb Treshold
Predictor	Relative Influence
veg_index_08	15.6127
veg_index_07	13.3591
ARI_7	7.68222
veg_index_01	5.73879
ARI_5	5.25572
ARI_3	5.15596
veg_index_05	4.96147
LONGITUDE	2.66353
ARI_4	2.43285
veg_index_09	2.00422
ph	1.9962
rf_025	1.99556
WheatUseFract	1.9112
ksat_05	1.87554
water_stor	1.85515
clay_2550	1.8288
veg_index_04	1.82418
ALAND	1.79011
max_ksat	1.77435
max_om	1.45266
db	1.23392
veg_index_12	1.20939
paws_050	1.18318
ph_2550	1.07565
mean_ksat	0.927765
SoyUseFract	0.913033
min_ksat	0.850035
ph_05	0.844263
veg_index_03	0.825861
kw_025	0.687449
ph_025	0.626387
ec_05	0.56724
veg_index_10	0.471608
paws_025	0.460638
ph_3060	0.373162
ARI_9	0.366194
Corn_Area	0.346465
ARI_11	0.343991
cec_025	0.337844
resdept	0.320178
ARI_6	0.295882
om_kg_sq_m	0.276905
silt_025	0.268825
clay_025	0.247037
CornUseFract	0.230587
cec_050	0.220864
silt	0.207156
ec	0.187839
clay_3060	0.187033
cec	0.14902
ARI_8	0.137814
LATITUDE	0.127597
veg_index_11	0.112668
sand	0.10134
veg_index_06	0.0754017
cec_05	0.0394153
year	0
veg_index_02	0
ARI_10	0
