# Supplementary material for: Gradient boosting machine learning model to predict aflatoxins in Iowa corn
Source: Front Microbiol. 2023 Sep 1;14:1248772. doi: 10.3389/fmicb.2023.1248772 (PMC10502509; doi:10.3389/fmicb.2023.1248772)
Supplement: Supplementary file 6 [file Table_3.XLSX]

## Sheet: GBM - AFL
Threshold	20-ppb threshold	5-ppb threshold
Parameters	Class: High	Class: High
Sensitivity	0	0.333
Specificity	1	0.964
Pos Pred Value	NaN	0.5
Neg Pred Value	0.967	0.931
Prevalence	0.032	0.097
Detection Rate	0	0.032
Detection Prevalence	0	0.065
Balanced Accuracy	0.5	0.649
McNemar p-value	0.4795	0.6831
gbm(formula = training$afla_modular ~ .,
distribution = "multinomial",
data = select(training, -afla_modular),
n.trees = 500,
interaction.depth = 1,
shrinkage = 0.01,
cv.folds = 10,
n.cores = 1)

## Sheet: GBM - AFL Validation
Threshold	20-ppb threshold	5-ppb threshold
Parameters	Class: High	Class: High
Sensitivity	0	0
Specificity	1	1
Pos Pred Value	NaN	NaN
Neg Pred Value	0.997	0.992
Prevalence	0.003	0.008
Detection Rate	0	0
Detection Prevalence	0	0
Balanced Accuracy	0.5	0.5
gbm(formula = training$afla_modular ~ .,
distribution = "multinomial",
data = select(training, -afla_modular),
n.trees = 500,
interaction.depth = 1,
shrinkage = 0.01,
cv.folds = 10,
n.cores = 1)
